# Supplementary material for: Flapping-wing robot achieves bird-style self-takeoff by adopting reconfigurable mechanisms
Source: Sci Adv. 2025 Sep 3;11(36):eadx0465. doi: 10.1126/sciadv.adx0465 (PMC12407090; doi:10.1126/sciadv.adx0465)
Supplement: Supplementary file 2 — Movies S1 to S5 [file sciadv.adx0465_movies_s1_to_s5.zip]

Archive with 5 entries (5 files):
- adx0465_movie_s1.mp4
- adx0465_movie_s2.mp4
- adx0465_movie_s3.mp4
- adx0465_movie_s4.mp4
- adx0465_movie_s5.mp4
